# Supplementary material for: Pharmacokinetics, Pharmacodynamics, and Dosing Considerations of Novel β-Lactams and β-Lactam/β-Lactamase Inhibitors in Critically Ill Adult Patients: Focus on Obesity, Augmented Renal Clearance, Renal Replacement Therapies, and Extracorporeal Membrane Oxygenation
Source: J Clin Med. 2022 Nov 22;11(23):6898. doi: 10.3390/jcm11236898 (PMC9738279; doi:10.3390/jcm11236898)
Supplement: Supplementary file 1 [file jcm-11-06898-s001.zip]

Archive with 1 entries (1 files):
- jcm-1962234-supplementary.pdf
